# Supplementary material for: VaccineDesigner: A Web-Based Tool for Streamlined Multi-Epitope Vaccine Design
Source: Biology (Basel). 2025 Aug 7;14(8):1019. doi: 10.3390/biology14081019 (PMC12383782; doi:10.3390/biology14081019)
Supplement: Supplementary file 1 [file biology-14-01019-s001.zip]

Archive with 1 entries (1 files):
- biology-3693415-supplementary.xlsx
