# Supplementary material for: VaccineDesigner: A Web-Based Tool for Streamlined Multi-Epitope Vaccine Design
Source: Biology (Basel). 2025 Aug 7;14(8):1019. doi: 10.3390/biology14081019 (PMC12383782; doi:10.3390/biology14081019)
Supplement: Supplementary file 1 [file biology-14-01019-s001.zip › biology-3693415-supplementary.xlsx]

## Sheet: Configuration
VaccineDesigner Configuration
Antigenicity (Vaxign-ML:0.3)
Toxicity (ToxinPred2: 0.8)
Allergenicity (AlgPred2: 0.45)
B-cell epitopes
VaccineDesigner Configuration
Formation of B cell epitopes with varying lengths
Bepipred threshold: 0.17
Subthreshold Amino Acid Inclusion Count: 2
Secondary Threshold: 0.12
Minimum Amino Region: 10
IEDB Configuration (IEDB-AR v.2.28)
Epitope Structure: Any
Host: Human
Organism: HSV-1(ID: 10298)
Antigen: Envelope glycoprotein [Q69091] (HSV-1)
Include Positive Assays
No T cell assays
No MHC assays
CTL/HTL epitopes
VaccineDesigner Configuration
CTL: netMHCpan-4.1: 9aa
HTL: netMHCIIpan-4.0: 15aa
MHC Class I Allelles: HLA-A*0201, HLA-A*0203, HLA-A*0206
MHC Class II Allelles:HLA-DQA1*01:01/DQB1*03:35, HLA-DRB1*04:04, DRB1*01:03, DRB5*01:01, DRB1*01:01, DRB1*04:01, DRB1*13:01
IEDB Configuration (IEDB-AR v.2.28)
Epitope Structure: Any
Host: Human
Organism: HSV-1(ID: 10298)
Antigen: Envelope glycoprotein [Q69091] (HSV-1)
Include Positive Assays
No B-cell assays
MHC Restriction Type: Class I (CTL epitopes)
MHC Restriction Type: Class II (HTL epitopes)

## Sheet: B-cell
Epitope	Sequences	Length	Start	End	IEDB validated epitopes ID	Bepipred score	Protegenicity score	Antigenicity	Toxicity	Allergenicity
1	KMADPNRFRGKD	12	34	45	73385	0.1899	0.114	FALSE	Non-Toxin	Non-Allergen
2	RRHTQKAPKRIRLPHIREDDQPSSHQP	27	364	390	741216	0.1862	0.4327	TRUE	Non-Toxin	Non-Allergen
3	EDPEDSALLEDPVG	14	295	308	56865	0.1832	0.8965	TRUE	Non-Toxin	Non-Allergen
4	PQIPPNWHIPSIQDAATPYHPPATPN	26	312	337	741563	0.1831	0.7141	TRUE	Non-Toxin	Non-Allergen

## Sheet: CTL
No.	Sequence	Alleles	Binding level	Number of SB/WB	Position	IEDB validated epitopes ID	Protegenicity Score	Antigen	Toxicity	Allergenicity
1	VVIVGLHGV	HLA-A*0201,HLA-A*0203,HLA-A*0206	SB,SB,SB	3/0	15-23	27055	0.877746	TRUE	Non-Toxin	Non-Allergen
2	FIPENQRTV	HLA-A*0201,HLA-A*0206,HLA-A*0203	SB,SB,SB	3/0	248-256	16267	0.797263	TRUE	Non-Toxin	Non-Allergen
3	ALVDASLKM	HLA-A*0203,HLA-A*0206,HLA-A*0201	SB,SB,SB	3/0	28-36	NA	0.89179	TRUE	Non-Toxin	Non-Allergen
4	RLGAVILFV	HLA-A*0206,HLA-A*0203,HLA-A*0201	SB,SB,SB	3/0	7-15	54549	0.69445	TRUE	Non-Toxin	Non-Allergen
5	ALLEDPVGT	HLA-A*0203,HLA-A*0206,HLA-A*0201	WB,SB,SB	2/1	302-310	2698	0.896471	TRUE	Non-Toxin	Non-Allergen
6	LLEDPVGTV	HLA-A*0206,HLA-A*0201,HLA-A*0203	WB,SB,SB	2/1	303-311	2698	0.896291	TRUE	Non-Toxin	Non-Allergen
7	VLLNAPSEA	HLA-A*0206,HLA-A*0201,HLA-A*0203	WB,SB,SB	2/1	94-102	69616	0.895751	TRUE	Non-Toxin	Non-Allergen
8	ILFVVIVGL	HLA-A*0206,HLA-A*0203,HLA-A*0201	WB,WB,WB	0/3	12-20	27055	0.896111	TRUE	Non-Toxin	Non-Allergen
9	LLPPELSET	HLA-A*0201,HLA-A*0206,HLA-A*0203	WB,WB,WB	0/3	277-285	37678	0.896291	TRUE	Non-Toxin	Non-Allergen
10	RVYHIQAGL	HLA-A*0201,HLA-A*0203,HLA-A*0206	WB,WB,WB	0/3	61-69	NA	0.451026	TRUE	Non-Toxin	Non-Allergen
11	SLPITVYYA	HLA-A*0203,HLA-A*0206,HLA-A*0201	WB,WB,WB	0/3	77-85	59388	0.896471	TRUE	Non-Toxin	Non-Allergen
12	HLMSFPQSA	HLA-A*6802,HLA-A*0202,HLA-A*0201,HLA-A*0203	WB,SB,SB,SB	3/1	1048-1056		21.2279	FALSE	Non-Toxin	Non-Allergen
SB: Strong binders, WB: Weak binders

## Sheet: HTL
No.	Sequences	Alleles	Bind.levels	Strong/weak binders	Position	IEDB validated epitopes ID	Protegenicity Score	Antigen	Toxicity	Allergenicity
1	RRVYHIQAGLPDPFQ	DRB1_0404,DRB1_0103,DRB5_0101,DRB1_0101,DRB1_0401	WB,WB,WB,WB,SB	1/4	60-74	94488	0.492978	TRUE	Non-Toxin	Non-Allergen
2	APQIVRGASEDVRKQ	DRB1_0101,DRB1_0103,HLA-DQA10101-DQB10335	WB,WB,SB	2/1	102-116	51891	0.842456	TRUE	Non-Toxin	Non-Allergen
3	LFVVIVGLHGVRSKY	DRB1_0404,DRB1_0103,DRB1_0101	WB,WB,SB	2/1	13-27	69026	0.557256	TRUE	Non-Toxin	Non-Allergen
4	FVVIVGLHGVRSKYA	DRB1_0404,DRB1_0103,DRB1_0101	WB,WB,SB	2/1	14-28	23964	0.593986	TRUE	Non-Toxin	Non-Allergen
5	VVIVGLHGVRSKYAL	DRB1_0103,DRB1_0101	WB,SB	1/1	15-29	69026	0.558336	TRUE	Non-Toxin	Non-Allergen
6	SLKIAGWHGPKAPYT	DRB1_0404,DRB1_1301,HLA-DQA10101-DQB10335,DRB1_0103	WB,WB,WB,WB	0/4	260-274	52271	0.515664	TRUE	Non-Toxin	Non-Allergen
7	GVRRVYHIQAGLPDP	DRB1_0103,DRB5_0101,DRB1_0101,DRB1_0401	WB,WB,WB,WB	0/4	58-72	56459	0.521246	TRUE	Non-Toxin	Non-Allergen
8	VRRVYHIQAGLPDPF	DRB1_0103,DRB5_0101,DRB1_0101,DRB1_0401	WB,WB,WB,WB	0/4	59-73	9874	0.314728	TRUE	Non-Toxin	Non-Allergen
9	EAPQIVRGASEDVRK	DRB1_0103,DRB1_0101,HLA-DQA10101-DQB10335	WB,WB,WB	0/3	101-115	3720	0.807346	TRUE	Non-Toxin	Non-Allergen
10	QPRWNYYDSFSAVSE	DRB5_0101,DRB1_0401,DRB1_0103	WB,WB,WB	0/3	157-171	46728	0.508642	TRUE	Non-Toxin	Non-Allergen
11	DASLKMADPNRFRGK	DRB1_0101,HLA-DQA10101-DQB10335,DRB5_0101	WB,WB,WB	0/3	31-45	7642	0.10767	FALSE	Non-Toxin	Non-Allergen
12	HIPSIQDAATPYHPP	DRB1_0401,HLA-DQA10101-DQB10335,DRB1_0404	WB,WB,WB	0/3	320-334	3718	0.808967	TRUE	Non-Toxin	Non-Allergen
13	IPSIQDAATPYHPPA	DRB1_0401,HLA-DQA10101-DQB10335,DRB1_0404	WB,WB,WB	0/3	321-335	3718	0.838675	TRUE	Non-Toxin	Non-Allergen
14	ILFVVIVGLHGVRSK	DRB1_0103,DRB1_0101	WB,WB	0/2	12-26	69026	0.300144	TRUE	Non-Toxin	Non-Allergen
15	PRWNYYDSFSAVSED	DRB1_0103,DRB1_0401	WB,WB	0/2	158-172	586	0.416637	TRUE	Non-Toxin	Non-Allergen
16	VIVGLHGVRSKYALV	DRB1_0103,DRB1_0101	WB,WB	0/2	16-30	23964	0.704177	TRUE	Non-Toxin	Non-Allergen
17	ITQFILEHRAKGSCK	DRB1_0103,DRB1_1301	WB,WB	0/2	201-215	29056	0.280158	FALSE	Non-Toxin	Non-Allergen
18	TQFILEHRAKGSCKY	DRB1_1301,DRB1_0103	WB,WB	0/2	202-216	29055	0.512784	TRUE	Non-Toxin	Non-Allergen
19	HGVRSKYALVDASLK	HLA-DQA10101-DQB10335,DRB5_0101	WB,WB	0/2	21-35	58968	0.689593	TRUE	Non-Toxin	Non-Allergen
20	SPQAYQQGVTVDSIG	HLA-DQA10101-DQB10335,DRB1_0401	WB,WB	0/2	229-243	50397	0.896471	TRUE	Non-Toxin	Allergen
21	PQAYQQGVTVDSIGM	HLA-DQA10101-DQB10335,DRB1_0401	WB,WB	0/2	230-244	54218	0.868923	TRUE	Non-Toxin	Non-Allergen
22	MLPRFIPENQRTVAV	DRB5_0101,DRB1_0103	WB,WB	0/2	244-258	13579	0.197335	FALSE	Non-Toxin	Non-Allergen
23	LPRFIPENQRTVAVY	DRB5_0101,DRB1_0103	WB,WB	0/2	245-259	52271	0.662766	TRUE	Non-Toxin	Non-Allergen
24	YSLKIAGWHGPKAPY	DRB1_1301,DRB1_0103	WB,WB	0/2	259-273	13579	0.6444	TRUE	Non-Toxin	Non-Allergen
25	PSIQDAATPYHPPAT	DRB1_0404,HLA-DQA10101-DQB10335	WB,WB	0/2	322-336	3718	0.837595	TRUE	Non-Toxin	Allergen
26	GIVYWMRRHTQKAPK	DRB1_0103,DRB1_1301	WB,WB	0/2	359-373	25502	0.0974073	FALSE	Non-Toxin	Non-Allergen
27	RVYHIQAGLPDPFQP	DRB1_0101,DRB1_0401	WB,WB	0/2	61-75	94488	0.437883	TRUE	Non-Toxin	Non-Allergen
SB: Strong binders, WB: Weak binders
